# Supplementary material for: Heterozygous variants in the DVL2 interaction region of DACT1 cause CAKUT and features of Townes–Brocks syndrome 2
Source: Hum Genet. 2022 Sep 6;142(1):73–88. doi: 10.1007/s00439-022-02481-6 (PMC9839807; doi:10.1007/s00439-022-02481-6)
Supplement: Supplementary file 2 — Supplementary file2 (XLSX 50 KB) [file 439_2022_2481_MOESM2_ESM.xlsx]

## Sheet: Supplementary Table 5
Supplementary Table 5 Details of 355 very rare (MAF ≤0.0005) non-silent variants in DACT1 affecting amino acids located outside or inside of the DVL2 interaction region carried by gnomAD controls v2.1.1, total population.
Chromosome	Position	rs IDs	Reference	Alternate	Source	Transcript	Protein consequence	Transcript consequence	VEP annotation	Allele count	Allele number	Allele frequency	Homozygote count	MutationTaster	PolyPhen-2	SIFT	PROVEAN
14	59104939	rs1032846308	G	C	gnomAD Exomes	ENST00000335867.4	p.(Gly7Arg)	c.19G>C	Missense_variant	1	12000	0.000083	0	Polymorphism	Probably damaging	Neutral	Damaging
14	59104943	rs956697503	C	T	gnomAD Genomes	ENST00000335867.4	p.(Thr8Met)	c.23C>T	Missense_variant	1	10646	0.000094	0	Polymorphism	Probably damaging	Neutral	Damaging
14	59105008	rs926788653	C	G	gnomAD Exomes	ENST00000335867.4	p.(Arg30Gly)	c.88C>G	Missense_variant	1	7894	0.000127	0	Disease causing	Probably damaging	Neutral	Damaging
14	59105044	rs537744325	C	A	gnomAD Exomes	ENST00000335867.4	p.(Gln42Lys)	c.124C>A	Missense_variant	1	2082	0.00048	0	Disease causing	Probably damaging	Neutral	Tolerated
14	59105053	rs778976254	C	T	gnomAD Exomes,gnomAD Genomes	ENST00000335867.4	p.(Arg45Trp)	c.133C>T	Missense_variant	3	12234	0.000245	0	Disease causing	Probably damaging	Deleterious	Damaging
14	59105056	rs1455101535	G	C	gnomAD Genomes	ENST00000335867.4	p.(Glu46Gln)	c.136G>C	Missense_variant	1	10756	0.000093	0	Disease causing	Probably damaging	Neutral	Damaging
14	59105146	rs759948805	G	A	gnomAD Exomes	ENST00000335867.4	p.(Ala76Thr)	c.226G>A	Missense_variant	1	25616	0.000039	0	Polymorphism	Benign	Neutral	Tolerated
14	59105171	rs750573800	C	T	gnomAD Exomes	ENST00000335867.4	p.(Pro84Leu)	c.251C>T	Missense_variant	10	45588	0.000219	0	Polymorphism	Benign	Deleterious	Damaging
14	59105173	rs748203756	C	G	gnomAD Exomes,gnomAD Genomes	ENST00000335867.4	p.(Arg85Gly)	c.253C>G	Missense_variant	6	57314	0.000105	0	Disease causing	Probably damaging	Neutral	Tolerated
14	59105176	rs1306371251	G	C	gnomAD Genomes	ENST00000335867.4	p.(Ala86Pro)	c.256G>C	Missense_variant	1	10854	0.000092	0	Polymorphism	Probably damaging	Neutral	Tolerated
14	59105211	rs373342908	T	G	gnomAD Exomes	ENST00000335867.4	p.(Ser97Arg)	c.291T>G	Missense_variant	1	53360	0.000019	0	Polymorphism	Benign	Neutral	Tolerated
14	59105213	rs770591746	G	A	gnomAD Exomes	ENST00000335867.4	p.(Arg98His)	c.293G>A	Missense_variant	1	53472	0.000019	0	Polymorphism	Possibly damaging	Neutral	Damaging
14	59105216	rs766320869	TGGA	T	gnomAD Genomes	ENST00000335867.4	p.(Glu101del)	c.301_303delGAG	Inframe_deletion	2	10852	0.000184	0	Disease causing	NA	Deleterious	NA
14	59105221	rs774087743	GAGA	G	gnomAD Exomes	ENST00000335867.4	p.(Lys102del)	c.304_306delAAG	Inframe_deletion	1	54076	0.000018	0	Disease causing	NA	Deleterious	NA
14	59105229	rs765185034	C	A	gnomAD Exomes	ENST00000335867.4	p.(Phe103Leu)	c.309C>A	Missense_variant	2	54220	0.000037	0	Disease causing	Benign	Neutral	Tolerated
14	59105265	rs754709809	G	A	gnomAD Exomes	ENST00000335867.4	p.(Leu115Leu)	c.345G>A	Splice_region_variant	1	52992	0.000019	0	Disease causing	NA	Neutral	Tolerated
14	59107454	rs754797424	A	C	gnomAD Exomes	ENST00000335867.4	p.(Asn116His)	c.346A>C	Missense_variant	3	109402	0.000027	0	Disease causing	Probably damaging	Deleterious	Damaging
14	59107458	rs966186185	G	C	gnomAD Exomes	ENST00000335867.4	p.(Cys117Ser)	c.350G>C	Missense_variant	7	109400	0.000064	0	Disease causing	Probably damaging	Deleterious	Tolerated
14	59107466	rs976579900	C	G	gnomAD Exomes	ENST00000335867.4	p.(Arg120Gly)	c.358C>G	Missense_variant	1	109400	0.000009	0	Disease causing	Probably damaging	Deleterious	Damaging
14	59107467	rs767249134	G	A	gnomAD Exomes	ENST00000335867.4	p.(Arg120Gln)	c.359G>A	Missense_variant	2	109402	0.000018	0	Disease causing	Probably damaging	Neutral	Tolerated
14	59107482	rs1192502498	T	G	gnomAD Exomes	ENST00000335867.4	p.(Leu125Trp)	c.374T>G	Missense_variant	1	109404	0.000009	0	Disease causing	Probably damaging	Deleterious	Damaging
14	59107483	rs1256371030	G	C	gnomAD Exomes	ENST00000335867.4	p.(Leu125Phe)	c.375G>C	Missense_variant	2	109404	0.000018	0	Disease causing	Probably damaging	Deleterious	Damaging
14	59107486	rs748802754	G	C	gnomAD Exomes,gnomAD Genomes	ENST00000335867.4	p.(Leu126Phe)	c.378G>C	Missense_variant	8	120280	0.000067	0	Disease causing	Probably damaging	Neutral	Tolerated
14	59107514	rs748543840	A	G	gnomAD Exomes	ENST00000335867.4	p.(Ile136Val)	c.406A>G	Missense_variant	1	109406	0.000009	0	Disease causing	Probably damaging	Neutral	Damaging
14	59107530	rs1310649896	T	G	gnomAD Exomes	ENST00000335867.4	p.(Leu141Arg)	c.422T>G	Missense_variant	1	109408	0.000009	0	Disease causing	Probably damaging	Deleterious	Damaging
14	59107560	rs762946159	T	G	gnomAD Exomes	ENST00000335867.4	p.(Leu151Arg)	c.452T>G	Missense_variant	2	109402	0.000018	0	Disease causing	Probably damaging	Deleterious	Damaging
14	59107562	rs921915010	G	C	gnomAD Exomes	ENST00000335867.4	p.(Glu152Gln)	c.454G>C	Missense_variant	1	109402	0.000009	0	Disease causing	Probably damaging	Neutral	Damaging
14	59107569	rs564542694	A	G	gnomAD Exomes	ENST00000335867.4	p.(Asp154Gly)	c.461A>G	Missense_variant	1	109402	0.000009	0	Disease causing	Probably damaging	Deleterious	Damaging
14	59107574	rs774577779	C	T	gnomAD Exomes	ENST00000335867.4	p.(Arg156Trp)	c.466C>T	Missense_variant	1	109398	0.000009	0	Disease causing	Probably damaging	Deleterious	Damaging
14	59108322	rs1338274404	T	C	gnomAD Genomes	ENST00000335867.4	p.(Leu164Pro)	c.491T>C	Missense_variant	1	10882	0.000092	0	Disease causing	Probably damaging	Deleterious	Damaging
14	59108331	rs774451791	G	T	gnomAD Exomes	ENST00000335867.4	p.(Gly167Val)	c.500G>T	Missense_variant	1	109316	0.000009	0	Disease causing	Probably damaging	Deleterious	Damaging
14	59108349	rs1036297888	C	G	gnomAD Genomes	ENST00000335867.4	p.(Ser173Cys)	c.518C>G	Missense_variant	1	10880	0.000092	0	Disease causing	Probably damaging	Deleterious	Damaging
14	59108358	rs759605025	C	G	gnomAD Exomes	ENST00000335867.4	p.(Ser176Cys)	c.527C>G	Missense_variant	1	109402	0.000009	0	Disease causing	Probably damaging	Neutral	Tolerated
14	59108360	rs1405580187	A	G	gnomAD Exomes	ENST00000335867.4	p.(Asn177Asp)	c.529A>G	Missense_variant	1	109402	0.000009	0	Disease causing	Probably damaging	Deleterious	Damaging
14	59108371	rs775719546	C	G	gnomAD Exomes	ENST00000335867.4	p.(Phe180Leu)	c.540C>G	Missense_variant	2	109406	0.000018	0	Disease causing	Probably damaging	Deleterious	Tolerated
14	59108375	rs1293981626	G	A	gnomAD Exomes	ENST00000335867.4	p.(Glu182Lys)	c.544G>A	Missense_variant	1	109406	0.000009	0	Disease causing	Probably damaging	Deleterious	Damaging
14	59108379	rs1217222019	G	T	gnomAD Exomes	ENST00000335867.4	p.(Cys183Phe)	c.548G>T	Missense_variant	1	109408	0.000009	0	Disease causing	Probably damaging	Deleterious	Damaging
14	59108403	rs1318142096	C	T	gnomAD Exomes	ENST00000335867.4	p.(Thr191Ile)	c.572C>T	Missense_variant	1	109408	0.000009	0	Disease causing	Probably damaging	Neutral	Damaging
14	59108407	-	C	CT	gnomAD Exomes	ENST00000335867.4	p.(Cys194LeufsTer27)	c.580dupT	Frameshift_variant	1	109406	0.000009	0	Disease causing	Probably damaging	NA	NA
14	59108417	rs1218537763	C	T	gnomAD Genomes	ENST00000335867.4	p.(Pro196Ser)	c.586C>T	Missense_variant	1	10868	0.000092	0	Disease causing	Probably damaging	Deleterious	Tolerated
14	59108423	rs750013177	G	C	gnomAD Exomes	ENST00000335867.4	p.(Glu198Gln)	c.592G>C	Missense_variant	1	109400	0.000009	0	Disease causing	Probably damaging	Neutral	Damaging
14	59108438	rs1478266242	C	G	gnomAD Exomes	ENST00000335867.4	p.(Leu203Val)	c.607C>G	Missense_variant	1	109320	0.000009	0	Polymorphism	Benign	Neutral	Tolerated
14	59108453	rs749582603	C	A	gnomAD Exomes	ENST00000335867.4	p.(Pro208Thr)	c.622C>A	Missense_variant	3	108834	0.000028	0	Disease causing	Probably damaging	Deleterious	Damaging
14	59108454	rs771491889	C	A	gnomAD Exomes	ENST00000335867.4	p.(Pro208His)	c.623C>A	Missense_variant	3	108796	0.000028	0	Disease causing	Probably damaging	Deleterious	Damaging
14	59108456	rs779376717	A	C	gnomAD Exomes	ENST00000335867.4	p.(Lys209Gln)	c.625A>C	Missense_variant	1	108756	0.000009	0	Disease causing	Probably damaging	Neutral	Damaging
14	59108462	rs745956242	G	T	gnomAD Exomes	ENST00000335867.4	p.(Ala211Ser)	c.631G>T	Missense_variant	4	108402	0.000037	0	Disease causing	Benign	Neutral	Tolerated
14	59111984	rs779393237	G	A	gnomAD Genomes	ENST00000335867.4	p.(Gly215Arg)	c.643G>A	Missense_variant	1	10870	0.000092	0	Disease causing	Benign	Neutral	Tolerated
14	59111988	rs148187532	T	G	gnomAD Exomes,gnomAD Genomes	ENST00000335867.4	p.(Leu216Trp)	c.647T>G	Missense_variant	8	120252	0.000067	0	Polymorphism	Benign	Neutral	Tolerated
14	59111994	rs758883831	A	T	gnomAD Exomes	ENST00000335867.4	p.(Glu218Val)	c.653A>T	Missense_variant	1	109382	0.000009	0	Disease causing	Possibly damaging	Neutral	Tolerated
14	59111999	rs779593495	A	C	gnomAD Exomes	ENST00000335867.4	p.(Lys220Gln)	c.658A>C	Missense_variant	1	109382	0.000009	0	Disease causing	Possibly damaging	Neutral	Tolerated
14	59112003	rs1284205630	A	C	gnomAD Exomes	ENST00000335867.4	p.(Glu221Ala)	c.662A>C	Missense_variant	1	109392	0.000009	0	Polymorphism	Benign	Neutral	Tolerated
14	59112006	rs780225052	G	T	gnomAD Exomes	ENST00000335867.4	p.(Gly222Val)	c.665G>T	Missense_variant	1	109392	0.000009	0	Disease causing	Probably damaging	Neutral	Damaging
14	59112009	rs372350857	A	G	gnomAD Exomes	ENST00000335867.4	p.(His223Arg)	c.668A>G	Missense_variant	3	109396	0.000027	0	Polymorphism	Benign	Neutral	Tolerated
14	59112011	rs1471820037	T	C	gnomAD Exomes	ENST00000335867.4	p.(Cys224Arg)	c.670T>C	Missense_variant	1	109398	0.000009	0	Disease causing	Benign	Neutral	Tolerated
14	59112026	rs768981942	T	A	gnomAD Exomes	ENST00000335867.4	p.(Ser229Thr)	c.685T>A	Missense_variant	1	109402	0.000009	0	Disease causing	Possibly damaging	Neutral	Tolerated
14	59112030	rs747961093	G	A	gnomAD Exomes	ENST00000335867.4	p.(Gly230Glu)	c.689G>A	Missense_variant	3	109402	0.000027	0	Disease causing	Benign	Deleterious	Damaging
14	59112035	rs763033740	G	T	gnomAD Exomes	ENST00000335867.4	p.(Val232Phe)	c.694G>T	Missense_variant	1	109400	0.000009	0	Polymorphism	Possibly damaging	Neutral	Tolerated
14	59112039	rs1335714114	G	A	gnomAD Exomes	ENST00000335867.4	p.(Cys233Tyr)	c.698G>A	Missense_variant	1	109396	0.000009	0	Polymorphism	Possibly damaging	Neutral	Tolerated
14	59112060	rs375472713	A	G	gnomAD Exomes	ENST00000335867.4	p.(Gln240Arg)	c.719A>G	Missense_variant	2	109404	0.000018	0	Polymorphism	Benign	Neutral	Tolerated
14	59112062	rs1242841457	T	C	gnomAD Exomes	ENST00000335867.4	p.(Phe241Leu)	c.721T>C	Missense_variant	1	109402	0.000009	0	Polymorphism	Benign	Neutral	Tolerated
14	59112081	rs191208422	T	C	gnomAD Exomes,gnomAD Genomes	ENST00000335867.4	p.(Ile247Thr)	c.740T>C	Missense_variant	5	120288	0.000042	0	Polymorphism	Benign	Neutral	Tolerated
14	59112095	rs201839104	C	A	gnomAD Exomes	ENST00000335867.4	p.(Pro252Thr)	c.754C>A	Missense_variant	1	109406	0.000009	0	Disease causing	Probably damaging	Deleterious	Damaging
14	59112108	rs759013125	G	A	gnomAD Exomes	ENST00000335867.4	p.(Cys256Tyr)	c.767G>A	Missense_variant	1	109408	0.000009	0	Disease causing	Probably damaging	Deleterious	Damaging
14	59112110	rs559049262	G	A	gnomAD Exomes	ENST00000335867.4	p.(Asp257Asn)	c.769G>A	Missense_variant	1	109408	0.000009	0	Disease causing	Probably damaging	Deleterious	Damaging
14	59112122	rs754946471	A	G	gnomAD Exomes	ENST00000335867.4	p.(Lys261Glu)	c.781A>G	Missense_variant	1	109404	0.000009	0	Disease causing	Probably damaging	Deleterious	Damaging
14	59112137	rs1468878750	G	A	gnomAD Exomes	ENST00000335867.4	p.(Val266Ile)	c.796G>A	Missense_variant	1	109404	0.000009	0	Disease causing	Benign	Neutral	Tolerated
14	59112144	rs943899572	G	A	gnomAD Exomes,gnomAD Genomes	ENST00000335867.4	p.(Arg268His)	c.803G>A	Missense_variant	3	120276	0.000025	0	Disease causing	Probably damaging	Deleterious	Damaging
14	59112165	rs770542487	C	A	gnomAD Exomes	ENST00000335867.4	p.(Ala275Asp)	c.824C>A	Missense_variant	1	109404	0.000009	0	Disease causing	Probably damaging	Deleterious	Damaging
14	59112201	rs763734181	T	G	gnomAD Exomes	ENST00000335867.4	p.(Leu287Arg)	c.860T>G	Missense_variant	1	109406	0.000009	0	Polymorphism	Probably damaging	Neutral	Damaging
14	59112204	rs371662684	C	T	gnomAD Exomes,gnomAD Genomes	ENST00000335867.4	p.(Thr288Met)	c.863C>T	Missense_variant	4	120282	0.000033	0	Polymorphism	Possibly damaging	Neutral	Tolerated
14	59112212	rs375963448	C	G	gnomAD Exomes	ENST00000335867.4	p.(Pro291Ala)	c.871C>G	Missense_variant	4	109406	0.000037	0	Polymorphism	Benign	Deleterious	Damaging
14	59112212	rs375963448	C	A	gnomAD Exomes	ENST00000335867.4	p.(Pro291Thr)	c.871C>A	Missense_variant	1	109406	0.000009	0	Polymorphism	Benign	Neutral	Tolerated
14	59112213	rs751970499	C	T	gnomAD Exomes	ENST00000335867.4	p.(Pro291Leu)	c.872C>T	Missense_variant	1	109406	0.000009	0	Disease causing	Benign	Deleterious	Damaging
14	59112231	rs1166697782	G	A	gnomAD Exomes	ENST00000335867.4	p.(Arg297Lys)	c.890G>A	Missense_variant	1	109406	0.000009	0	Polymorphism	Benign	Neutral	Tolerated
14	59112251	rs752793412	G	A	gnomAD Exomes	ENST00000335867.4	p.(Asp304Asn)	c.910G>A	Missense_variant	1	109406	0.000009	0	Polymorphism	Probably damaging	Deleterious	Damaging
14	59112261	rs756469227	G	A	gnomAD Exomes	ENST00000335867.4	p.(Gly307Asp)	c.920G>A	Missense_variant	4	109406	0.000037	0	Polymorphism	Benign	Neutral	Tolerated
14	59112269	rs141135250	G	A	gnomAD Exomes	ENST00000335867.4	p.(Glu310Lys)	c.928G>A	Missense_variant	26	109402	0.000009	0	Disease causing	Possibly damaging	NA	NA
14	59112269	rs141135250	G	GA	gnomAD Exomes	ENST00000335867.4	p.(Leu311AlafsTer55)	c.929dupA	Frameshift_variant	1	109402	0.000238	0	Disease causing	Possibly damaging	Neutral	Tolerated
14	59112281	rs150721565	G	T	gnomAD Genomes	ENST00000335867.4	p.(Val314Phe)	c.940G>T	Missense_variant	1	10862	0.000092	0	Polymorphism	Possibly damaging	Neutral	Tolerated
14	59112281	rs150721565	G	A	gnomAD Exomes	ENST00000335867.4	p.(Val314Ile)	c.940G>A	Missense_variant	1	109396	0.000009	0	Polymorphism	Benign	Neutral	Tolerated
14	59112284	rs1250735858	A	G	gnomAD Exomes	ENST00000335867.4	p.(Lys315Glu)	c.943A>G	Missense_variant	1	109398	0.000009	0	Polymorphism	Possibly damaging	Neutral	Damaging
14	59112297	rs772018481	C	T	gnomAD Exomes	ENST00000335867.4	p.(Ser319Phe)	c.956C>T	Missense_variant	1	109400	0.000009	0	Polymorphism	Possibly damaging	Neutral	Tolerated
14	59112303	rs760167392	C	T	gnomAD Exomes	ENST00000335867.4	p.(Pro321Leu)	c.962C>T	Missense_variant	1	109390	0.000009	0	Polymorphism	Benign	Deleterious	Tolerated
14	59112312	rs961450224	G	A	gnomAD Genomes	ENST00000335867.4	p.(Ser324Asn)	c.971G>A	Missense_variant	2	10862	0.000184	0	Disease causing	Possibly damaging	Neutral	Tolerated
14	59112315	rs763406526	G	A	gnomAD Exomes	ENST00000335867.4	p.(Ser325Asn)	c.974G>A	Missense_variant	1	109394	0.000009	0	Polymorphism	Benign	Neutral	Tolerated
14	59112322	rs1364120911	G	T	gnomAD Exomes	ENST00000335867.4	p.(Trp327Cys)	c.981G>T	Missense_variant	1	109390	0.000009	0	Disease causing	Benign	Deleterious	Tolerated
14	59112330	rs760001060	C	T	gnomAD Exomes	ENST00000335867.4	p.(Ser330Phe)	c.989C>T	Missense_variant	1	109392	0.000009	0	Disease causing	Probably damaging	Deleterious	Damaging
14	59112332	rs768131365	C	T	gnomAD Exomes	ENST00000335867.4	p.(His331Tyr)	c.991C>T	Missense_variant	2	109384	0.000018	0	Polymorphism	Benign	Neutral	Tolerated
14	59112377	rs778143201	G	A	gnomAD Exomes	ENST00000335867.4	p.(Val346Ile)	c.1036G>A	Missense_variant	3	109382	0.000027	0	Disease causing	Benign	Neutral	Tolerated
14	59112388	rs147190910	A	C	gnomAD Exomes	ENST00000335867.4	p.(Lys349Asn)	c.1047A>C	Missense_variant	10	109390	0.000091	0	Disease causing	Probably damaging	Deleterious	Damaging
14	59112395	rs1204112328	C	T	gnomAD Exomes	ENST00000335867.4	p.(Pro352Ser)	c.1054C>T	Missense_variant	1	109384	0.000009	0	Disease causing	Benign	Deleterious	Tolerated
14	59112399	rs778616500	T	C	gnomAD Exomes	ENST00000335867.4	p.(Val353Ala)	c.1058T>C	Missense_variant	1	109386	0.000009	0	Disease causing	Probably damaging	Neutral	Damaging
14	59112412	rs562920966	A	T	gnomAD Exomes	ENST00000335867.4	p.(Lys357Asn)	c.1071A>T	Missense_variant	2	109392	0.000018	0	Disease causing	Probably damaging	Deleterious	Damaging
14	59112423	rs779912220	G	C	gnomAD Exomes	ENST00000335867.4	p.(Ser361Thr)	c.1082G>C	Missense_variant	1	109396	0.000009	0	Disease causing	Probably damaging	Neutral	Damaging
14	59112425	rs200570611	G	A	gnomAD Exomes	ENST00000335867.4	p.(Val362Met)	c.1084G>A	Missense_variant	1	109390	0.000009	0	Disease causing	Probably damaging	Neutral	Damaging
14	59112425	rs200570611	G	C	gnomAD Exomes	ENST00000335867.4	p.(Val362Leu)	c.1084G>C	Missense_variant	1	109390	0.000009	0	Disease causing	Benign	Neutral	Tolerated
14	59112431	rs551897249	G	A	gnomAD Exomes	ENST00000335867.4	p.(Ala364Thr)	c.1090G>A	Missense_variant	1	109396	0.000009	0	Disease causing	Probably damaging	Neutral	Tolerated
14	59112437	rs140545872	C	T	gnomAD Exomes,gnomAD Genomes	ENST00000335867.4	p.(Pro366Ser)	c.1096C>T	Missense_variant	2	120270	0.000017	0	Disease causing	Probably damaging	Deleterious	Damaging
14	59112437	rs140545872	C	G	gnomAD Exomes	ENST00000335867.4	p.(Pro366Ala)	c.1096C>G	Missense_variant	1	109396	0.000009	0	Disease causing	Benign	Deleterious	Tolerated
14	59112441	rs564164674	C	A	gnomAD Exomes,gnomAD Genomes	ENST00000335867.4	p.(Thr367Lys)	c.1100C>A	Missense_variant	40	120272	0.000333	0	Polymorphism	Probably damaging	Deleterious	Damaging
14	59112441	rs564164674	C	T	gnomAD Exomes	ENST00000335867.4	p.(Thr367Met)	c.1100C>T	Missense_variant	1	109396	0.000009	0	Polymorphism	Benign	Neutral	Tolerated
14	59112456	rs764217627	G	A	gnomAD Exomes	ENST00000335867.4	p.(Arg372Lys)	c.1115G>A	Missense_variant	1	109396	0.000009	0	Disease causing	Probably damaging	Neutral	Damaging
14	59112457	rs746415760	G	GAACGGGAGCGTTCCTCAGAACACA	gnomAD Exomes	ENST00000335867.4	p.(Val376_Cys377insProGlnAsnThrAsnGlySerVal)	c.1128_1129insCCTCAGAACACAAACGGGAGCGTT	Inframe_insertion	2	109400	0.000018	0	Disease causing	Probably damaging	Deleterious	NA
14	59112461	rs757490654	G	A	gnomAD Exomes	ENST00000335867.4	p.(Gly374Arg)	c.1120G>A	Missense_variant	1	109404	0.000009	0	Disease causing	Probably damaging	Deleterious	Damaging
14	59112464	rs372987204	A	G	gnomAD Exomes,gnomAD Genomes	ENST00000335867.4	p.(Ser375Gly)	c.1123A>G	Missense_variant	18	120282	0.00015	0	Polymorphism	Probably damaging	Neutral	Damaging
14	59112467	rs377732832	G	C	gnomAD Exomes,gnomAD Genomes	ENST00000335867.4	p.(Val376Leu)	c.1126G>C	Missense_variant	11	120282	0.000091	0	Polymorphism	Benign	Neutral	Tolerated
14	59112479	rs746901402	G	T	gnomAD Exomes	ENST00000335867.4	p.(Ala380Ser)	c.1138G>T	Missense_variant	1	109404	0.000009	0	Polymorphism	Possibly damaging	Neutral	Tolerated
14	59112480	rs1378393402	C	T	gnomAD Exomes	ENST00000335867.4	p.(Ala380Val)	c.1139C>T	Missense_variant	1	109404	0.000009	0	Polymorphism	Benign	Neutral	Tolerated
14	59112483	rs1334775012	C	T	gnomAD Exomes	ENST00000335867.4	p.(Pro381Leu)	c.1142C>T	Missense_variant	1	109406	0.000009	0	Polymorphism	Possibly damaging	Deleterious	Tolerated
14	59112498	rs1405351271	A	G	gnomAD Exomes	ENST00000335867.4	p.(Gln386Arg)	c.1157A>G	Missense_variant	1	109406	0.000009	0	Polymorphism	Possibly damaging	Neutral	Tolerated
14	59112500	rs1347301805	G	A	gnomAD Genomes	ENST00000335867.4	p.(Gly387Ser)	c.1159G>A	Missense_variant	1	10882	0.000092	0	Polymorphism	Benign	Neutral	Tolerated
14	59112506	rs747687272	A	G	gnomAD Exomes	ENST00000335867.4	p.(Ser389Gly)	c.1165A>G	Missense_variant	2	109406	0.000018	0	Polymorphism	Benign	Neutral	Tolerated
14	59112510	rs202057128	T	C	gnomAD Exomes,gnomAD Genomes	ENST00000335867.4	p.(Val390Ala)	c.1169T>C	Missense_variant	27	120284	0.000224	0	Polymorphism	Benign	Neutral	Tolerated
14	59112515	rs201552755	C	T	gnomAD Exomes	ENST00000335867.4	p.(Leu392Phe)	c.1174C>T	Missense_variant	1	109406	0.000009	0	Disease causing	Benign	Neutral	Tolerated
14	59112517	rs758812324	TAAG	T	gnomAD Exomes	ENST00000335867.4	p.(Lys393del)	c.1179_1181delGAA	Inframe_deletion	4	109406	0.000037	0	Disease causing	NA	Deleterious	NA
14	59112525	rs776160196	C	T	gnomAD Exomes	ENST00000335867.4	p.(Ser395Leu)	c.1184C>T	Missense_variant	1	109406	0.000009	0	Polymorphism	Benign	Neutral	Tolerated
14	59112529	rs1235065271	A	T	gnomAD Exomes	ENST00000335867.4	p.(Lys396Asn)	c.1188A>T	Missense_variant	1	109406	0.000009	0	Polymorphism	Possibly damaging	Deleterious	Tolerated
14	59112534	rs761311196	C	G	gnomAD Exomes	ENST00000335867.4	p.(Ala398Gly)	c.1193C>G	Missense_variant	1	109406	0.000009	0	Polymorphism	Benign	Neutral	Damaging
14	59112536	rs1176966624	T	C	gnomAD Exomes	ENST00000335867.4	p.(Cys399Arg)	c.1195T>C	Missense_variant	1	109406	0.000009	0	Polymorphism	Possibly damaging	Deleterious	Damaging
14	59112543	rs776634909	C	T	gnomAD Exomes,gnomAD Genomes	ENST00000335867.4	p.(Pro401Leu)	c.1202C>T	Missense_variant	6	120284	0.00005	0	Disease causing	Possibly damaging	Deleterious	Damaging
14	59112549	rs761899066	G	A	gnomAD Exomes	ENST00000335867.4	p.(Gly403Asp)	c.1208G>A	Missense_variant	1	109406	0.000009	0	Polymorphism	Possibly damaging	Deleterious	Damaging
14	59112560	rs750619602	T	C	gnomAD Exomes	ENST00000335867.4	p.(Ser407Pro)	c.1219T>C	Missense_variant	2	109404	0.000018	0	Polymorphism	Possibly damaging	Neutral	Damaging
14	59112576	rs758211732	C	T	gnomAD Exomes	ENST00000335867.4	p.(Thr412Ile)	c.1235C>T	Missense_variant	2	109404	0.000018	0	Polymorphism	Benign	Deleterious	Damaging
14	59112587	rs1317777253	C	A	gnomAD Genomes	ENST00000335867.4	p.(Pro416Thr)	c.1246C>A	Missense_variant	1	10884	0.000092	0	Polymorphism	Benign	Deleterious	Tolerated
14	59112587	rs1317777253	C	T	gnomAD Exomes	ENST00000335867.4	p.(Pro416Ser)	c.1246C>T	Missense_variant	1	109402	0.000009	0	Polymorphism	Possibly damaging	Deleterious	Damaging
14	59112588	rs373688563	C	T	gnomAD Exomes	ENST00000335867.4	p.(Pro416Leu)	c.1247C>T	Missense_variant	4	109400	0.000037	0	Polymorphism	Benign	Neutral	Tolerated
14	59112594	rs780338769	AGTGGTC	A	gnomAD Exomes	ENST00000335867.4	p.(Trp419_Ser420del)	c.1255_1260delTGGTCG	Inframe_deletion	1	109396	0.000009	0	Polymorphism	NA	Deleterious	NA
14	59112600	rs747625120	C	G	gnomAD Exomes	ENST00000335867.4	p.(Ser420Trp)	c.1259C>G	Missense_variant	2	109366	0.000018	0	Disease causing	Probably damaging	Deleterious	Damaging
14	59112621	rs777133070	A	C	gnomAD Exomes	ENST00000335867.4	p.(Gln427Pro)	c.1280A>C	Missense_variant	1	109338	0.000009	0	Polymorphism	Benign	Neutral	Tolerated
14	59112623	rs761831818	G	A	gnomAD Exomes	ENST00000335867.4	p.(Ala428Thr)	c.1282G>A	Missense_variant	5	109340	0.000046	0	Polymorphism	Benign	Neutral	Tolerated
14	59112636	rs773255963	G	A	gnomAD Exomes,gnomAD Genomes	ENST00000335867.4	p.(Arg432Lys)	c.1295G>A	Missense_variant	5	120140	0.000042	0	Polymorphism	Possibly damaging	Neutral	Tolerated
14	59112647	rs1422904707	C	T	gnomAD Genomes	ENST00000335867.4	p.(Pro436Ser)	c.1306C>T	Missense_variant	4	10876	0.000368	0	Polymorphism	Benign	Neutral	Tolerated
14	59112653	rs1311446485	G	A	gnomAD Exomes	ENST00000335867.4	p.(Gly438Ser)	c.1312G>A	Missense_variant	1	109126	0.000009	0	Polymorphism	Benign	Neutral	Tolerated
14	59112662	rs1224284492	T	C	gnomAD Exomes	ENST00000335867.4	p.(Ser441Pro)	c.1321T>C	Missense_variant	1	109044	0.000009	0	Polymorphism	Benign	Neutral	Tolerated
14	59112668	rs200763989	G	A	gnomAD Exomes,gnomAD Genomes	ENST00000335867.4	p.(Ala443Thr)	c.1327G>A	Missense_variant	26	119670	0.000217	0	Polymorphism	Benign	Neutral	Tolerated
14	59112669	rs753365048	C	G	gnomAD Exomes	ENST00000335867.4	p.(Ala443Gly)	c.1328C>G	Missense_variant	1	108894	0.000009	0	Polymorphism	Possibly damaging	Neutral	Tolerated
14	59112684	rs770172050	A	G	gnomAD Exomes	ENST00000335867.4	p.(Gln448Arg)	c.1343A>G	Missense_variant	29	108752	0.000267	0	Disease causing	Possibly damaging	Neutral	Tolerated
14	59112692	rs773348564	C	G	gnomAD Exomes	ENST00000335867.4	p.(His451Asp)	c.1351C>G	Missense_variant	1	108636	0.000009	0	Disease causing	Possibly damaging	Deleterious	Tolerated
14	59112705	rs774490030	C	T	gnomAD Exomes,gnomAD Genomes	ENST00000335867.4	p.(Thr455Met)	c.1364C>T	Missense_variant	4	119744	0.000033	0	Polymorphism	Benign	Neutral	Tolerated
14	59112707	rs1335438354	G	T	gnomAD Exomes	ENST00000335867.4	p.(Ala456Ser)	c.1366G>T	Missense_variant	1	108784	0.000009	0	Polymorphism	Benign	Neutral	Tolerated
14	59112716	rs752409499	G	C	gnomAD Exomes	ENST00000335867.4	p.(Ala459Pro)	c.1375G>C	Missense_variant	1	109030	0.000009	0	Polymorphism	Probably damaging	Neutral	Damaging
14	59112723	rs1447470623	A	C	gnomAD Exomes	ENST00000335867.4	p.(Gln461Pro)	c.1382A>C	Missense_variant	1	109108	0.000009	0	Polymorphism	Benign	Neutral	Tolerated
14	59112730	rs1209361333	T	A	gnomAD Exomes	ENST00000335867.4	p.(His463Gln)	c.1389T>A	Missense_variant	1	109126	0.000009	0	Polymorphism	Benign	Neutral	Tolerated
14	59112732	rs17832998	C	G	gnomAD Exomes	ENST00000335867.4	p.(Ala464Gly)	c.1391C>G	Missense_variant	1	109044	0.000009	0	Polymorphism	Benign	Neutral	Tolerated
14	59112734	rs375814215	C	T	gnomAD Exomes	ENST00000335867.4	p.(Arg465Trp)	c.1393C>T	Missense_variant	1	109050	0.000009	0	Polymorphism	Benign	Deleterious	Tolerated
14	59112741	rs757965335	C	T	gnomAD Exomes	ENST00000335867.4	p.(Ser467Phe)	c.1400C>T	Missense_variant	1	109072	0.000009	0	Polymorphism	Possibly damaging	Neutral	Damaging
14	59112743	rs748458975	G	A	gnomAD Exomes	ENST00000335867.4	p.(Ala468Thr)	c.1402G>A	Missense_variant	1	109014	0.000009	0	Polymorphism	Benign	Neutral	Tolerated
14	59112743	rs748458975	G	T	gnomAD Exomes	ENST00000335867.4	p.(Ala468Ser)	c.1402G>T	Missense_variant	1	109014	0.000009	0	Polymorphism	Benign	Neutral	Tolerated
14	59112747	rs574317881	T	A	gnomAD Exomes	ENST00000335867.4	p.(Ile469Asn)	c.1406T>A	Missense_variant	1	109102	0.000009	0	Polymorphism	Benign	Neutral	Tolerated
14	59112747	rs574317881	T	C	gnomAD Exomes	ENST00000335867.4	p.(Ile469Thr)	c.1406T>C	Missense_variant	3	109102	0.000027	0	Polymorphism	Benign	Neutral	Tolerated
14	59112749	rs749374751	G	A	gnomAD Exomes	ENST00000335867.4	p.(Gly470Arg)	c.1408G>A	Missense_variant	1	109080	0.000009	0	Polymorphism	Possibly damaging	Neutral	Tolerated
14	59112759	rs541714246	A	G	gnomAD Exomes	ENST00000335867.4	p.(Glu473Gly)	c.1418A>G	Missense_variant	1	109084	0.000009	0	Polymorphism	Possibly damaging	Deleterious	Damaging
14	59112762	rs772150847	C	A	gnomAD Exomes,gnomAD Genomes	ENST00000335867.4	p.(Ser474Tyr)	c.1421C>A	Missense_variant	3	119948	0.000025	0	Polymorphism	Possibly damaging	Neutral	Damaging
14	59112762	rs772150847	C	T	gnomAD Exomes	ENST00000335867.4	p.(Ser474Phe)	c.1421C>T	Missense_variant	1	109082	0.000009	0	Polymorphism	Possibly damaging	Neutral	Damaging
14	59112780	rs1261172447	A	G	gnomAD Exomes,gnomAD Genomes	ENST00000335867.4	p.(Gln480Arg)	c.1439A>G	Missense_variant	3	119936	0.000025	1	Polymorphism	Benign	Neutral	Damaging
14	59112782	rs776674599	C	G	gnomAD Exomes	ENST00000335867.4	p.(Leu481Val)	c.1441C>G	Missense_variant	1	109040	0.000009	0	Polymorphism	Benign	Neutral	Tolerated
14	59112805	rs371581312	G	C	gnomAD Exomes,gnomAD Genomes	ENST00000335867.4	p.(Glu488Asp)	c.1464G>C	Missense_variant	13	119796	0.000109	0	Polymorphism	Benign	Neutral	Tolerated
14	59112825	rs200728268	C	A	gnomAD Exomes	ENST00000335867.4	p.(Ala495Asp)	c.1484C>A	Missense_variant	3	108856	0.000028	0	Polymorphism	Possibly damaging	Neutral	Damaging
14	59112825	rs200728268	C	G	gnomAD Exomes	ENST00000335867.4	p.(Ala495Gly)	c.1484C>G	Missense_variant	1	108856	0.000009	0	Polymorphism	Benign	Neutral	Tolerated
14	59112827	rs1470612645	C	G	gnomAD Exomes	ENST00000335867.4	p.(Pro496Ala)	c.1486C>G	Missense_variant	1	108894	0.000009	0	Polymorphism	Benign	Neutral	Tolerated
14	59112831	rs373845670	C	T	gnomAD Exomes,gnomAD Genomes	ENST00000335867.4	p.(Pro497Leu)	c.1490C>T	Missense_variant	2	119800	0.000017	0	Polymorphism	Benign	Neutral	Tolerated
14	59112838	rs145184753	G	T	gnomAD Exomes,gnomAD Genomes	ENST00000335867.4	p.(Glu499Asp)	c.1497G>T	Missense_variant	3	119882	0.000025	0	Disease causing	Benign	Neutral	Tolerated
14	59112842	rs745927424	A	G	gnomAD Exomes	ENST00000335867.4	p.(Lys501Glu)	c.1501A>G	Missense_variant	2	109096	0.000018	0	Polymorphism	Possibly damaging	Neutral	Damaging
14	59112854	rs61732590	C	T	gnomAD Exomes	ENST00000335867.4	p.(Pro505Ser)	c.1513C>T	Missense_variant	1	109284	0.000009	0	Polymorphism	Possibly damaging	Deleterious	Tolerated
14	59112881	rs957862205	A	G	gnomAD Exomes	ENST00000335867.4	p.(Ser514Gly)	c.1540A>G	Missense_variant	1	109202	0.000009	0	Disease causing	Benign	Neutral	Tolerated
14	59112888	rs776549726	A	C	gnomAD Exomes	ENST00000335867.4	p.(Gln516Pro)	c.1547A>C	Missense_variant	1	109144	0.000009	0	Polymorphism	Possibly damaging	Neutral	Tolerated
14	59112891	rs1490262333	G	A	gnomAD Exomes	ENST00000335867.4	p.(Gly517Asp)	c.1550G>A	Missense_variant	1	109118	0.000009	0	Polymorphism	Benign	Neutral	Damaging
14	59112893	rs761881845	G	A	gnomAD Exomes	ENST00000335867.4	p.(Val518Ile)	c.1552G>A	Missense_variant	1	109060	0.000009	0	Polymorphism	Benign	Neutral	Tolerated
14	59112900	rs559985582	C	G	gnomAD Exomes	ENST00000335867.4	p.(Pro520Arg)	c.1559C>G	Missense_variant	1	109142	0.000009	0	Polymorphism	Possibly damaging	Neutral	Tolerated
14	59112900	rs559985582	C	T	gnomAD Exomes	ENST00000335867.4	p.(Pro520Leu)	c.1559C>T	Missense_variant	3	109142	0.000027	0	Polymorphism	Possibly damaging	Neutral	Tolerated
14	59112902	rs751131347	G	A	gnomAD Exomes	ENST00000335867.4	p.(Ala521Thr)	c.1561G>A	Missense_variant	1	109156	0.000009	0	Polymorphism	Benign	Neutral	Tolerated
14	59112912	rs764488499	C	G	gnomAD Exomes	ENST00000335867.4	p.(Pro524Arg)	c.1571C>G	Missense_variant	1	109212	0.000009	0	Polymorphism	Possibly damaging	Neutral	Damaging
14	59112923	rs754167495	A	G	gnomAD Exomes	ENST00000335867.4	p.(Thr528Ala)	c.1582A>G	Missense_variant	1	109170	0.000009	0	Polymorphism	Benign	Neutral	Tolerated
14	59112926	rs200689653	G	A	gnomAD Exomes	ENST00000335867.4	p.(Ala529Thr)	c.1585G>A	Missense_variant	5	109170	0.000046	0	Polymorphism	Benign	Neutral	Tolerated
14	59112961	rs769868035	C	G	gnomAD Exomes	ENST00000335867.4	p.(Phe540Leu)	c.1620C>G	Missense_variant	1	109284	0.000009	0	Disease causing	Possibly damaging	Neutral	Tolerated
14	59112965	rs144580784	A	T	gnomAD Exomes,gnomAD Genomes	ENST00000335867.4	p.(Ser542Cys)	c.1624A>T	Missense_variant	11	120146	0.000092	0	Disease causing	Probably damaging	Deleterious	Damaging
14	59112978	rs552507961	C	T	gnomAD Exomes	ENST00000335867.4	p.(Ser546Phe)	c.1637C>T	Missense_variant	6	109276	0.000055	0	Disease causing	Probably damaging	Deleterious	Damaging
14	59112980	rs1386784170	C	T	gnomAD Exomes	ENST00000335867.4	p.(Gln547Ter)	c.1639C>T	Stop_gained	1	109270	0.000009	0	Disease causing	NA	NA	NA
14	59112983	rs1425056292	A	C	gnomAD Exomes	ENST00000335867.4	p.(Ser548Arg)	c.1642A>C	Missense_variant	1	109258	0.000009	0	Disease causing	Probably damaging	Neutral	Damaging
14	59112984	rs773889580	G	T	gnomAD Exomes	ENST00000335867.4	p.(Ser548Ile)	c.1643G>T	Missense_variant	2	109244	0.000018	0	Disease causing	Probably damaging	Deleterious	Damaging
14	59112985	rs759222774	C	A	gnomAD Exomes	ENST00000335867.4	p.(Ser548Arg)	c.1644C>A	Missense_variant	1	109212	0.000009	0	Disease causing	Probably damaging	Neutral	Damaging
14	59112989	rs1319010462	G	C	gnomAD Exomes	ENST00000335867.4	p.(Glu550Gln)	c.1648G>C	Missense_variant	1	109168	0.000009	0	Disease causing	Probably damaging	Neutral	Tolerated
14	59112994	rs368709303	A	C	gnomAD Exomes	ENST00000335867.4	p.(Glu551Asp)	c.1653A>C	Missense_variant	3	109080	0.000028	0	Polymorphism	Benign	Neutral	Tolerated
14	59113000	rs1360509718	C	G	gnomAD Exomes	ENST00000335867.4	p.(His553Gln)	c.1659C>G	Missense_variant	1	109038	0.000009	0	Polymorphism	Possibly damaging	Neutral	Tolerated
14	59113007	rs750848874	A	C	gnomAD Exomes	ENST00000335867.4	p.(Lys556Gln)	c.1666A>C	Missense_variant	2	108752	0.000018	0	Polymorphism	Benign	Neutral	Tolerated
14	59113008	rs570790352	A	T	gnomAD Exomes	ENST00000335867.4	p.(Lys556Met)	c.1667A>T	Missense_variant	2	108794	0.000018	0	Polymorphism	Possibly damaging	Neutral	Damaging
14	59113016	rs202193644	T	C	gnomAD Exomes	ENST00000335867.4	p.(Phe559Leu)	c.1675T>C	Missense_variant	1	108466	0.000009	0	Polymorphism	Benign	Deleterious	Damaging
14	59113019	rs751686023	A	T	gnomAD Exomes	ENST00000335867.4	p.(Ile560Phe)	c.1678A>T	Missense_variant	1	108210	0.000009	0	Disease causing	Possibly damaging	Neutral	Damaging
14	59113025	rs747959079	G	T	gnomAD Exomes,gnomAD Genomes	ENST00000335867.4	p.(Gly562Trp)	c.1684G>T	Missense_variant	6	118956	0.00005	0	Disease causing	Probably damaging	Deleterious	Damaging
14	59113033	rs769670449	G	C	gnomAD Exomes	ENST00000335867.4	p.(Gln564His)	c.1692G>C	Missense_variant	1	108186	0.000009	0	Polymorphism	Possibly damaging	Neutral	Damaging
14	59113052	rs748254117	C	CGGGGCCACA	gnomAD Exomes	ENST00000335867.4	p.(Gly572_Arg574dup)	c.1714_1722dupGGCCACAGG	Inframe_insertion	2	107702	0.000019	0	Disease causing	NA	Deleterious	NA
14	59113053	rs770865733	G	A	gnomAD Exomes	ENST00000335867.4	p.(Arg571Gln)	c.1712G>A	Missense_variant	1	107392	0.000009	0	Polymorphism	Possibly damaging	Neutral	Tolerated
14	59113056	rs1383757950	G	T	gnomAD Exomes	ENST00000335867.4	p.(Gly572Val)	c.1715G>T	Missense_variant	1	107464	0.000009	0	Polymorphism	Possibly damaging	Deleterious	Damaging
14	59113059	rs1391068870	A	C	gnomAD Exomes	ENST00000335867.4	p.(His573Pro)	c.1718A>C	Missense_variant	1	107406	0.000009	0	Polymorphism	Benign	Neutral	Tolerated
14	59113064	rs1305240447	A	G	gnomAD Exomes	ENST00000335867.4	p.(Asn575Asp)	c.1723A>G	Missense_variant	1	107164	0.000009	0	Polymorphism	Possibly damaging	Neutral	Tolerated
14	59113068	rs369484476	T	G	gnomAD Exomes	ENST00000335867.4	p.(Met576Arg)	c.1727T>G	Missense_variant	12	106682	0.000112	0	Polymorphism	Benign	Neutral	Damaging
14	59113071	rs770819450	GCGT	G	gnomAD Exomes	ENST00000335867.4	p.(Val579del)	c.1734_1736delCGT	Inframe_deletion	4	106286	0.000038	0	Polymorphism	NA	Deleterious	NA
14	59113076	rs1322099910	G	C	gnomAD Exomes	ENST00000335867.4	p.(Val579Leu)	c.1735G>C	Missense_variant	1	106008	0.000009	0	Polymorphism	Benign	Neutral	Tolerated
14	59113091	rs1244480510	C	A	gnomAD Exomes	ENST00000335867.4	p.(Leu584Met)	c.1750C>A	Missense_variant	1	105614	0.000009	0	Polymorphism	Possibly damaging	Neutral	Tolerated
14	59113097	rs1483345295	C	T	gnomAD Exomes	ENST00000335867.4	p.(His586Tyr)	c.1756C>T	Missense_variant	1	104488	0.00001	0	Disease causing	Probably damaging	Neutral	Damaging
14	59113098	rs535229878	A	C	gnomAD Exomes	ENST00000335867.4	p.(His586Pro)	c.1757A>C	Missense_variant	1	104580	0.00001	0	Disease causing	Possibly damaging	Neutral	Damaging
14	59113101	rs750772666	G	A	gnomAD Exomes	ENST00000335867.4	p.(Arg587His)	c.1760G>A	Missense_variant	1	104974	0.00001	0	Disease causing	Probably damaging	Deleterious	Damaging
14	59113103	rs372849027	G	A	gnomAD Exomes	ENST00000335867.4	p.(Gly588Ser)	c.1762G>A	Missense_variant	1	104612	0.00001	0	Polymorphism	Benign	Neutral	Tolerated
14	59113112	rs369268433	C	T	gnomAD Exomes	ENST00000335867.4	p.(Leu591Phe)	c.1771C>T	Missense_variant	5	103918	0.000048	0	Polymorphism	Possibly damaging	Neutral	Damaging
14	59113113	rs767881725	T	C	gnomAD Exomes	ENST00000335867.4	p.(Leu591Pro)	c.1772T>C	Missense_variant	1	103906	0.00001	0	Polymorphism	Benign	Neutral	Damaging
14	59113115	rs1375881179	C	T	gnomAD Exomes	ENST00000335867.4	p.(Gln592Ter)	c.1774C>T	Stop_gained	1	103782	0.00001	0	Disease causing	NA	NA	NA
14	59113128	rs752918013	A	G	gnomAD Exomes	ENST00000335867.4	p.(Asn596Ser)	c.1787A>G	Missense_variant	1	101850	0.00001	0	Polymorphism	Benign	Neutral	Tolerated
14	59113130	rs373536309	G	A	gnomAD Exomes,gnomAD Genomes	ENST00000335867.4	p.(Gly597Ser)	c.1789G>A	Missense_variant	9	112058	0.00008	0	Polymorphism	Benign	Neutral	Tolerated
14	59113131	rs777468833	G	T	gnomAD Exomes	ENST00000335867.4	p.(Gly597Val)	c.1790G>T	Missense_variant	3	101034	0.00003	0	Polymorphism	Benign	Deleterious	Tolerated
14	59113140	rs1205569170	C	T	gnomAD Exomes	ENST00000335867.4	p.(Thr600Ile)	c.1799C>T	Missense_variant	1	98640	0.00001	0	Polymorphism	Possibly damaging	Neutral	Tolerated
14	59113142	rs771524719	G	T	gnomAD Exomes	ENST00000335867.4	p.(Val601Phe)	c.1801G>T	Missense_variant	1	97984	0.00001	0	Polymorphism	Possibly damaging	Neutral	Damaging
14	59113142	rs771524719	G	A	gnomAD Exomes	ENST00000335867.4	p.(Val601Ile)	c.1801G>A	Missense_variant	6	97984	0.000061	0	Polymorphism	Possibly damaging	Neutral	Tolerated
14	59113143	rs200318568	T	G	gnomAD Exomes,gnomAD Genomes	ENST00000335867.4	p.(Val601Gly)	c.1802T>G	Missense_variant	2	109096	0.000018	0	Disease causing	Possibly damaging	Deleterious	Damaging
14	59113143	rs200318568	T	C	gnomAD Exomes	ENST00000335867.4	p.(Val601Ala)	c.1802T>C	Missense_variant	1	98266	0.00001	0	Polymorphism	Benign	Neutral	Tolerated
14	59113145	rs774962230	A	G	gnomAD Exomes	ENST00000335867.4	p.(Arg602Gly)	c.1804A>G	Missense_variant	1	98158	0.00001	0	Polymorphism	Probably damaging	Deleterious	Damaging
14	59113157	rs768354577	C	G	gnomAD Exomes	ENST00000335867.4	p.(Arg606Gly)	c.1816C>G	Missense_variant	1	92340	0.000011	0	Polymorphism	Probably damaging	Deleterious	Damaging
14	59113157	rs768354577	C	T	gnomAD Exomes	ENST00000335867.4	p.(Arg606Trp)	c.1816C>T	Missense_variant	2	92340	0.000022	0	Polymorphism	Probably damaging	Deleterious	Damaging
14	59113158	rs897428546	G	A	gnomAD Exomes	ENST00000335867.4	p.(Arg606Gln)	c.1817G>A	Missense_variant	1	91622	0.000011	0	Polymorphism	Probably damaging	Neutral	Damaging
14	59113163	rs377475811	G	A	gnomAD Exomes	ENST00000335867.4	p.(Gly608Arg)	c.1822G>A	Missense_variant	2	89830	0.000022	0	Polymorphism	Benign	Neutral	Tolerated
14	59113169	rs766802118	A	G	gnomAD Exomes	ENST00000335867.4	p.(Lys610Glu)	c.1828A>G	Missense_variant	1	87230	0.000011	0	Disease causing	Probably damaging	Neutral	Damaging
14	59113176	rs759709811	G	A	gnomAD Exomes	ENST00000335867.4	p.(Cys612Tyr)	c.1835G>A	Missense_variant	2	85234	0.000023	0	Disease causing	Probably damaging	Deleterious	Damaging
14	59113187	rs752793356	G	A	gnomAD Exomes	ENST00000335867.4	p.(Asp616Asn)	c.1846G>A	Missense_variant	6	80972	0.000074	0	Disease causing	Probably damaging	Neutral	Damaging
14	59113187	rs752793356	G	C	gnomAD Exomes	ENST00000335867.4	p.(Asp616His)	c.1846G>C	Missense_variant	3	80972	0.000037	0	Disease causing	Probably damaging	Deleterious	Damaging
14	59113194	rs138422181	T	G	gnomAD Exomes,gnomAD Genomes	ENST00000335867.4	p.(Leu618Trp)	c.1853T>G	Missense_variant	6	90224	0.000067	0	Disease causing	Probably damaging	Neutral	Tolerated
14	59113202	rs895179697	A	T	gnomAD Exomes	ENST00000335867.4	p.(Asn621Tyr)	c.1861A>T	Missense_variant	1	78490	0.000013	0	Disease causing	Possibly damaging	Neutral	Damaging
14	59113209	rs757008110	A	G	gnomAD Exomes	ENST00000335867.4	p.(Lys623Arg)	c.1868A>G	Missense_variant	1	76284	0.000013	0	Disease causing	Benign	Neutral	Tolerated
14	59113211	rs778846795	C	T	gnomAD Exomes,gnomAD Genomes	ENST00000335867.4	p.(Leu624Phe)	c.1870C>T	Missense_variant	4	86542	0.000046	0	Polymorphism	Benign	Neutral	Tolerated
14	59113215	rs1366854826	A	G	gnomAD Genomes	ENST00000335867.4	p.(Lys625Arg)	c.1874A>G	Missense_variant	1	10836	0.000092	0	Polymorphism	Benign	Neutral	Tolerated
14	59113217	rs1345080779	A	G	gnomAD Exomes	ENST00000335867.4	p.(Lys626Glu)	c.1876A>G	Missense_variant	1	74884	0.000013	0	Disease causing	Possibly damaging	Neutral	Damaging
14	59113220	rs774243482	GCCT	G	gnomAD Exomes	ENST00000335867.4	p.(Ser629del)	c.1885_1887delTCC	Inframe_deletion	1	73888	0.000014	0	Polymorphism	NA	Deleterious	NA
14	59113221	rs745857343	C	T	gnomAD Exomes	ENST00000335867.4	p.(Ala627Val)	c.1880C>T	Missense_variant	3	73636	0.000041	0	Polymorphism	Benign	Neutral	Tolerated
14	59113231	rs201251394	G	T	gnomAD Exomes,gnomAD Genomes	ENST00000335867.4	p.(Lys630Asn)	c.1890G>T	Missense_variant	30	84798	0.000354	0	Polymorphism	Possibly damaging	Neutral	Damaging
14	59113236	rs540319850	G	A	gnomAD Exomes	ENST00000335867.4	p.(Arg632Lys)	c.1895G>A	Missense_variant	1	72196	0.000014	0	Polymorphism	Possibly damaging	Neutral	Tolerated
14	59113241	rs760157780	A	G	gnomAD Exomes	ENST00000335867.4	p.(Ser634Gly)	c.1900A>G	Missense_variant	1	71590	0.000014	0	Polymorphism	Benign	Neutral	Tolerated
14	59113244	rs775769754	G	C	gnomAD Exomes	ENST00000335867.4	p.(Gly635Arg)	c.1903G>C	Missense_variant	1	71564	0.000014	0	Polymorphism	Possibly damaging	Neutral	Damaging
14	59113244	rs775769754	G	A	gnomAD Exomes	ENST00000335867.4	p.(Gly635Arg)	c.1903G>A	Missense_variant	2	71564	0.000028	0	Polymorphism	Possibly damaging	Neutral	Damaging
14	59113247	rs760749347	G	A	gnomAD Exomes	ENST00000335867.4	p.(Gly636Ser)	c.1906G>A	Missense_variant	6	71284	0.000084	0	Polymorphism	Benign	Neutral	Tolerated
14	59113250	rs764224780	G	A	gnomAD Exomes	ENST00000335867.4	p.(Gly637Arg)	c.1909G>A	Missense_variant	1	71220	0.000014	0	Polymorphism	Possibly damaging	Neutral	Tolerated
14	59113251	rs561725184	G	A	gnomAD Exomes	ENST00000335867.4	p.(Gly637Glu)	c.1910G>A	Missense_variant	9	71210	0.000126	0	Polymorphism	Benign	Neutral	Tolerated
14	59113254	rs1161916998	C	T	gnomAD Exomes	ENST00000335867.4	p.(Pro638Leu)	c.1913C>T	Missense_variant	1	71126	0.000014	0	Polymorphism	Benign	Neutral	Tolerated
14	59113263	rs377740476	G	C	gnomAD Exomes	ENST00000335867.4	p.(Gly641Ala)	c.1922G>C	Missense_variant	2	72256	0.000028	0	Polymorphism	Benign	Neutral	Tolerated
14	59113271	rs779912459	G	T	gnomAD Exomes	ENST00000335867.4	p.(Gly644Cys)	c.1930G>T	Missense_variant	1	72464	0.000014	0	Polymorphism	Benign	Neutral	Tolerated
14	59113272	rs754474567	G	A	gnomAD Exomes,gnomAD Genomes	ENST00000335867.4	p.(Gly644Asp)	c.1931G>A	Missense_variant	7	82462	0.000085	0	Disease causing	Benign	Neutral	Tolerated
14	59113286	rs747881136	G	A	gnomAD Exomes	ENST00000335867.4	p.(Gly649Arg)	c.1945G>A	Missense_variant	1	76604	0.000013	0	Polymorphism	Probably damaging	Neutral	Tolerated
14	59113286	rs747881136	G	T	gnomAD Exomes	ENST00000335867.4	p.(Gly649Trp)	c.1945G>T	Missense_variant	1	76604	0.000013	0	Polymorphism	Probably damaging	Neutral	Damaging
14	59113288	rs1034860449	GGGCCACAGGGCGGGGAGCAGGGCGCAT	G	gnomAD Exomes	ENST00000335867.4	p.(Arg652_His660del)	c.1954_1980delAGGGCGGGGAGCAGGGCGCATGGCCAC	Inframe_deletion	1	78246	0.000013	0	Disease causing	NA	Deleterious	NA
14	59113295	rs990923990	A	G	gnomAD Exomes	ENST00000335867.4	p.(Arg652Gly)	c.1954A>G	Missense_variant	1	81246	0.000012	0	Polymorphism	Possibly damaging	Deleterious	Damaging
14	59113304	rs985516901	A	C	gnomAD Exomes	ENST00000335867.4	p.(Ser655Arg)	c.1963A>C	Missense_variant	1	85620	0.000012	0	Polymorphism	Benign	Neutral	Tolerated
14	59113311	rs920577713	C	T	gnomAD Exomes	ENST00000335867.4	p.(Ala657Val)	c.1970C>T	Missense_variant	1	89526	0.000011	0	Polymorphism	Possibly damaging	Neutral	Damaging
14	59113313	rs202018245	C	T	gnomAD Exomes,gnomAD Genomes	ENST00000335867.4	p.(His658Tyr)	c.1972C>T	Missense_variant	36	102732	0.00035	1	Disease causing	Probably damaging	Neutral	Damaging
14	59113314	rs199878465	A	G	gnomAD Exomes,gnomAD Genomes	ENST00000335867.4	p.(His658Arg)	c.1973A>G	Missense_variant	8	103674	0.000077	0	Disease causing	Possibly damaging	Deleterious	Damaging
14	59113332	rs762162403	C	T	gnomAD Exomes	ENST00000335867.4	p.(Ala664Val)	c.1991C>T	Missense_variant	5	100878	0.00005	0	Polymorphism	Benign	Neutral	Tolerated
14	59113338	rs1172706471	T	A	gnomAD Exomes	ENST00000335867.4	p.(Val666Glu)	c.1997T>A	Missense_variant	1	103230	0.00001	0	Disease causing	Probably damaging	Deleterious	Damaging
14	59113341	rs766338898	C	G	gnomAD Exomes,gnomAD Genomes	ENST00000335867.4	p.(Ala667Gly)	c.2000C>G	Missense_variant	2	115116	0.000017	0	Disease causing	Probably damaging	Deleterious	Damaging
14	59113351	rs754847137	G	C	gnomAD Exomes	ENST00000335867.4	p.(Lys670Asn)	c.2010G>C	Missense_variant	1	106532	0.000009	0	Disease causing	Probably damaging	Neutral	Damaging
14	59113358	rs752140035	C	G	gnomAD Exomes	ENST00000335867.4	p.(Arg673Gly)	c.2017C>G	Missense_variant	1	107286	0.000009	0	Disease causing	Probably damaging	Deleterious	Damaging
14	59113362	rs755883759	C	G	gnomAD Exomes	ENST00000335867.4	p.(Thr674Ser)	c.2021C>G	Missense_variant	1	107622	0.000009	0	Polymorphism	Benign	Neutral	Tolerated
14	59113365	rs1234026328	A	G	gnomAD Exomes	ENST00000335867.4	p.(Asp675Gly)	c.2024A>G	Missense_variant	1	107838	0.000009	0	Disease causing	Probably damaging	Deleterious	Damaging
14	59113370	rs868334123	C	T	gnomAD Exomes,gnomAD Genomes	ENST00000335867.4	p.(Arg677Trp)	c.2029C>T	Missense_variant	2	116976	0.000017	0	Disease causing	Probably damaging	Deleterious	Damaging
14	59113371	rs746238004	G	A	gnomAD Exomes	ENST00000335867.4	p.(Arg677Gln)	c.2030G>A	Missense_variant	3	106288	0.000028	0	Disease causing	Probably damaging	Deleterious	Damaging
14	59113374	rs772524103	G	T	gnomAD Exomes	ENST00000335867.4	p.(Arg678Leu)	c.2033G>T	Missense_variant	3	106722	0.000028	0	Disease causing	Probably damaging	Deleterious	Damaging
14	59113377	rs903942040	G	A	gnomAD Exomes	ENST00000335867.4	p.(Trp679Ter)	c.2036G>A	Stop_gained	1	106506	0.000009	0	Disease causing	NA	NA	NA
14	59113379	rs769039888	A	G	gnomAD Exomes	ENST00000335867.4	p.(Lys680Glu)	c.2038A>G	Missense_variant	2	106390	0.000019	0	Disease causing	Possibly damaging	Neutral	Damaging
14	59113380	rs1438627873	A	T	gnomAD Genomes	ENST00000335867.4	p.(Lys680Met)	c.2039A>T	Missense_variant	1	10810	0.000093	0	Disease causing	Probably damaging	Deleterious	Damaging
14	59113381	rs1327324677	G	T	gnomAD Genomes	ENST00000335867.4	p.(Lys680Asn)	c.2040G>T	Missense_variant	1	10810	0.000093	0	Disease causing	Probably damaging	Neutral	Damaging
14	59113385	rs1371168825	TCGG	T	gnomAD Genomes	ENST00000335867.4	p.(Ala683del)	c.2046_2048delGGC	Inframe_deletion	1	10802	0.000093	0	Polymorphism	NA	Deleterious	NA
14	59113386	rs1198900887	C	T	gnomAD Exomes	ENST00000335867.4	p.(Ser682Leu)	c.2045C>T	Missense_variant	1	107154	0.000009	0	Polymorphism	Benign	Deleterious	Tolerated
14	59113389	rs1238948516	C	A	gnomAD Genomes	ENST00000335867.4	p.(Ala683Asp)	c.2048C>A	Missense_variant	1	10820	0.000092	0	Polymorphism	Benign	Deleterious	Damaging
14	59113394	rs770011783	A	C	gnomAD Exomes	ENST00000335867.4	p.(Ile685Leu)	c.2053A>C	Missense_variant	2	108018	0.000019	0	Polymorphism	Benign	Neutral	Damaging
14	59113398	rs762762559	C	G	gnomAD Exomes	ENST00000335867.4	p.(Ser686Cys)	c.2057C>G	Missense_variant	3	108144	0.000028	0	Polymorphism	Benign	Deleterious	Damaging
14	59113400	rs143444064	T	C	gnomAD Exomes,gnomAD Genomes	ENST00000335867.4	p.(Tyr687His)	c.2059T>C	Missense_variant	18	119030	0.000151	0	Polymorphism	Probably damaging	Neutral	Damaging
14	59113401	rs1387306175	A	G	gnomAD Exomes	ENST00000335867.4	p.(Tyr687Cys)	c.2060A>G	Missense_variant	2	108262	0.000018	0	Polymorphism	Probably damaging	Deleterious	Damaging
14	59113404	rs767338848	A	G	gnomAD Exomes	ENST00000335867.4	p.(Glu688Gly)	c.2063A>G	Missense_variant	5	108348	0.000046	0	Disease causing	Probably damaging	Deleterious	Damaging
14	59113406	rs1225785337	G	C	gnomAD Genomes	ENST00000335867.4	p.(Glu689Gln)	c.2065G>C	Missense_variant	1	10828	0.000092	0	Disease causing	Probably damaging	Neutral	Damaging
14	59113407	rs1324771574	A	G	gnomAD Exomes	ENST00000335867.4	p.(Glu689Gly)	c.2066A>G	Missense_variant	1	108336	0.000009	0	Disease causing	Probably damaging	Deleterious	Damaging
14	59113409	rs752265026	G	C	gnomAD Exomes,gnomAD Genomes	ENST00000335867.4	p.(Ala690Pro)	c.2068G>C	Missense_variant	14	119120	0.000118	0	Disease causing	Possibly damaging	Neutral	Damaging
14	59113410	rs763869734	C	T	gnomAD Exomes	ENST00000335867.4	p.(Ala690Val)	c.2069C>T	Missense_variant	4	108344	0.000037	0	Disease causing	Benign	Neutral	Damaging
14	59113413	rs756941188	T	C	gnomAD Exomes	ENST00000335867.4	p.(Leu691Pro)	c.2072T>C	Missense_variant	1	108330	0.000009	0	Disease causing	Probably damaging	Neutral	Damaging
14	59113416	rs780535806	G	A	gnomAD Exomes	ENST00000335867.4	p.(Arg692Lys)	c.2075G>A	Missense_variant	1	108282	0.000009	0	Polymorphism	Probably damaging	Neutral	Damaging
14	59113417	rs1357609129	G	C	gnomAD Exomes	ENST00000335867.4	p.(Arg692Ser)	c.2076G>C	Missense_variant	1	108302	0.000009	0	Polymorphism	Probably damaging	Neutral	Damaging
14	59113418	rs747322707	A	G	gnomAD Exomes	ENST00000335867.4	p.(Arg693Gly)	c.2077A>G	Missense_variant	5	108248	0.000046	0	Polymorphism	Probably damaging	Deleterious	Damaging
14	59113425	rs748262350	G	C	gnomAD Exomes	ENST00000335867.4	p.(Arg695Pro)	c.2084G>C	Missense_variant	2	108176	0.000018	0	Polymorphism	Probably damaging	Neutral	Damaging
14	59113428	rs767332165	G	A	gnomAD Exomes	ENST00000335867.4	p.(Arg696His)	c.2087G>A	Missense_variant	1	108222	0.000009	0	Polymorphism	Probably damaging	Neutral	Damaging
14	59113429	rs147992151	CGGT	C	gnomAD Exomes	ENST00000335867.4	p.(Gly697del)	c.2089_2091delGGT	Inframe_deletion	1	108280	0.000009	0	Polymorphism	NA	Deleterious	NA
14	59113431	rs749550448	G	C	gnomAD Exomes,gnomAD Genomes	ENST00000335867.4	p.(Gly697Ala)	c.2090G>C	Missense_variant	6	119092	0.00005	0	Polymorphism	Benign	Neutral	Tolerated
14	59113431	rs749550448	G	A	gnomAD Exomes	ENST00000335867.4	p.(Gly697Asp)	c.2090G>A	Missense_variant	1	108252	0.000009	0	Polymorphism	Benign	Neutral	Tolerated
14	59113433	rs771051004	C	T	gnomAD Exomes	ENST00000335867.4	p.(Arg698Cys)	c.2092C>T	Missense_variant	1	108296	0.000009	0	Polymorphism	Probably damaging	Deleterious	Damaging
14	59113434	rs1369994515	G	A	gnomAD Exomes	ENST00000335867.4	p.(Arg698His)	c.2093G>A	Missense_variant	1	108240	0.000009	0	Polymorphism	Probably damaging	Neutral	Damaging
14	59113436	rs370918124	C	T	gnomAD Exomes	ENST00000335867.4	p.(Arg699Trp)	c.2095C>T	Missense_variant	1	108396	0.000009	0	Polymorphism	Probably damaging	Deleterious	Damaging
14	59113440	rs767493686	A	G	gnomAD Genomes	ENST00000335867.4	p.(Glu700Gly)	c.2099A>G	Missense_variant	1	10826	0.000092	0	Disease causing	Probably damaging	Neutral	Damaging
14	59113449	rs775528228	G	A	gnomAD Exomes	ENST00000335867.4	p.(Gly703Glu)	c.2108G>A	Missense_variant	2	108648	0.000018	0	Polymorphism	Probably damaging	Deleterious	Damaging
14	59113457	rs199783863	C	A	gnomAD Exomes,gnomAD Genomes	ENST00000335867.4	p.(Pro706Thr)	c.2116C>A	Missense_variant	2	119616	0.000017	0	Polymorphism	Benign	Neutral	Tolerated
14	59113460	rs755263046	G	T	gnomAD Exomes	ENST00000335867.4	p.(Ala707Ser)	c.2119G>T	Missense_variant	1	108820	0.000009	0	Polymorphism	Benign	Neutral	Tolerated
14	59113460	rs755263046	G	A	gnomAD Genomes	ENST00000335867.4	p.(Ala707Thr)	c.2119G>A	Missense_variant	1	10846	0.000092	0	Polymorphism	Benign	Neutral	Tolerated
14	59113464	rs201416324	C	G	gnomAD Exomes,gnomAD Genomes	ENST00000335867.4	p.(Pro708Arg)	c.2123C>G	Missense_variant	30	119814	0.00025	0	Polymorphism	Possibly damaging	Neutral	Tolerated
14	59113469	rs756585155	C	T	gnomAD Exomes	ENST00000335867.4	p.(Pro710Ser)	c.2128C>T	Missense_variant	2	108968	0.000018	0	Polymorphism	Benign	Neutral	Tolerated
14	59113476	rs777893829	C	T	gnomAD Exomes	ENST00000335867.4	p.(Pro712Leu)	c.2135C>T	Missense_variant	1	109098	0.000009	0	Disease causing	Benign	Deleterious	Damaging
14	59113478	rs749354343	T	A	gnomAD Exomes	ENST00000335867.4	p.(Tyr713Asn)	c.2137T>A	Missense_variant	17	109126	0.000156	0	Polymorphism	Possibly damaging	Deleterious	Damaging
14	59113479	rs368345387	A	G	gnomAD Exomes,gnomAD Genomes	ENST00000335867.4	p.(Tyr713Cys)	c.2138A>G	Missense_variant	4	119976	0.000033	0	Polymorphism	Probably damaging	Deleterious	Damaging
14	59113483	rs763667576	C	CAGCCCCTACGCCTACGTGGCT	gnomAD Exomes	ENST00000335867.4	p.(Pro716_Ser722dup)	c.2146_2166dupCCCTACGCCTACGTGGCTAGC	Inframe_insertion	2	109214	0.000018	0	Disease causing	NA	Deleterious	NA
14	59113488	rs745705094	C	A	gnomAD Exomes	ENST00000335867.4	p.(Pro716His)	c.2147C>A	Missense_variant	1	109250	0.000009	0	Disease causing	Probably damaging	Deleterious	Damaging
14	59113493	rs147227144	G	A	gnomAD Genomes	ENST00000335867.4	p.(Ala718Thr)	c.2152G>A	Missense_variant	1	10842	0.000092	0	Disease causing	Possibly damaging	Neutral	Damaging
14	59113493	rs147227144	G	T	gnomAD Exomes	ENST00000335867.4	p.(Ala718Ser)	c.2152G>T	Missense_variant	1	109242	0.000009	0	Disease causing	Benign	Neutral	Tolerated
14	59113497	rs761161847	A	G	gnomAD Exomes	ENST00000335867.4	p.(Tyr719Cys)	c.2156A>G	Missense_variant	1	109296	0.000009	0	Disease causing	Probably damaging	Deleterious	Tolerated
14	59113502	rs764975422	G	A	gnomAD Exomes	ENST00000335867.4	p.(Ala721Thr)	c.2161G>A	Missense_variant	1	109306	0.000009	0	Disease causing	Probably damaging	Neutral	Damaging
14	59113503	rs372275201	C	T	gnomAD Exomes,gnomAD Genomes	ENST00000335867.4	p.(Ala721Val)	c.2162C>T	Missense_variant	4	120184	0.000033	0	Disease causing	Possibly damaging	Neutral	Damaging
14	59113505	rs960935097	A	G	gnomAD Exomes	ENST00000335867.4	p.(Ser722Gly)	c.2164A>G	Missense_variant	1	109336	0.000009	0	Disease causing	Probably damaging	Deleterious	Damaging
14	59113508	rs1257372980	G	A	gnomAD Exomes	ENST00000335867.4	p.(Asp723Asn)	c.2167G>A	Missense_variant	1	109320	0.000009	0	Disease causing	Probably damaging	Deleterious	Damaging
14	59113512	rs762646784	C	A	gnomAD Exomes	ENST00000335867.4	p.(Ser724Tyr)	c.2171C>A	Missense_variant	1	109348	0.000009	0	Disease causing	Probably damaging	Deleterious	Damaging
14	59113548	rs780053919	C	T	gnomAD Exomes	ENST00000335867.4	p.(Ser736Phe)	c.2207C>T	Missense_variant	1	109394	0.000009	0	Disease causing	Probably damaging	Deleterious	Damaging
14	59113553	rs1303067754	G	A	gnomAD Genomes	ENST00000335867.4	p.(Val738Met)	c.2212G>A	Missense_variant	1	10864	0.000092	0	Disease causing	Probably damaging	Neutral	Damaging
14	59113562	rs761412370	A	T	gnomAD Exomes	ENST00000335867.4	p.(Thr741Ser)	c.2221A>T	Missense_variant	1	109400	0.000009	0	Disease causing	Probably damaging	Deleterious	Tolerated
14	59113562	rs761412370	A	G	gnomAD Genomes	ENST00000335867.4	p.(Thr741Ala)	c.2221A>G	Missense_variant	1	10858	0.000092	0	Disease causing	Probably damaging	Deleterious	Damaging
14	59113565	rs1272129508	A	G	gnomAD Exomes	ENST00000335867.4	p.(Ser742Gly)	c.2224A>G	Missense_variant	1	109402	0.000009	0	Disease causing	Probably damaging	Deleterious	Damaging
14	59113569	rs765999323	A	G	gnomAD Exomes	ENST00000335867.4	p.(Glu743Gly)	c.2228A>G	Missense_variant	4	109402	0.000037	0	Disease causing	Probably damaging	Deleterious	Damaging
14	59113573	rs139280719	C	G	gnomAD Exomes	ENST00000335867.4	p.(Asp744Glu)	c.2232C>G	Missense_variant	6	109394	0.000055	0	Disease causing	Probably damaging	Deleterious	Damaging
14	59113590	rs1418426902	C	G	gnomAD Genomes	ENST00000335867.4	p.(Thr750Ser)	c.2249C>G	Missense_variant	1	10870	0.000092	0	Disease causing	Probably damaging	Deleterious	Damaging
14	59113593	rs757759206	C	T	gnomAD Exomes	ENST00000335867.4	p.(Thr751Ile)	c.2252C>T	Missense_variant	2	109402	0.000018	0	Disease causing	Probably damaging	Deleterious	Damaging
14	59113596	rs150021238	A	G	gnomAD Exomes	ENST00000335867.4	p.(Asn752Ser)	c.2255A>G	Missense_variant	6	109404	0.000055	0	Disease causing	Probably damaging	Deleterious	Damaging
14	59113599	rs750505073	G	A	gnomAD Exomes	ENST00000335867.4	p.(Cys753Tyr)	c.2258G>A	Missense_variant	5	109398	0.000046	0	Disease causing	Probably damaging	Deleterious	Damaging
14	59113609	rs753359010	CAGCGAGTCGAGTGTGAGCGAG	C	gnomAD Exomes	ENST00000335867.4	p.(Ser757_Glu763del)	c.2269_2289delAGCGAGTCGAGTGTGAGCGAG	Inframe_deletion	1	109400	0.000009	0	Disease causing	NA	Deleterious	NA
14	59113621	rs1343913271	T	A	gnomAD Exomes	ENST00000335867.4	p.(Ser760Arg)	c.2280T>A	Missense_variant	1	109402	0.000009	0	Disease causing	Probably damaging	Deleterious	Damaging
14	59113626	rs1228822793	G	T	gnomAD Exomes	ENST00000335867.4	p.(Ser762Ile)	c.2285G>T	Missense_variant	1	109398	0.000009	0	Disease causing	Probably damaging	Deleterious	Damaging
14	59113634	rs1223684768	G	A	gnomAD Exomes	ENST00000335867.4	p.(Glu765Lys)	c.2293G>A	Missense_variant	1	109390	0.000009	0	Disease causing	Possibly damaging	Deleterious	Damaging
14	59113639	rs781117085	C	G	gnomAD Exomes	ENST00000335867.4	p.(Phe766Leu)	c.2298C>G	Missense_variant	1	109390	0.000009	0	Disease causing	Probably damaging	Deleterious	Tolerated
14	59113640	rs748078996	G	A	gnomAD Exomes	ENST00000335867.4	p.(Val767Met)	c.2299G>A	Missense_variant	1	109380	0.000009	0	Disease causing	Possibly damaging	Neutral	Damaging
14	59113646	rs761048430	G	C	gnomAD Exomes	ENST00000335867.4	p.(Glu769Gln)	c.2305G>C	Missense_variant	7	109394	0.000064	0	Disease causing	Probably damaging	Neutral	Tolerated
14	59113650	rs764490850	G	A	gnomAD Exomes	ENST00000335867.4	p.(Ser770Asn)	c.2309G>A	Missense_variant	1	109386	0.000009	0	Disease causing	Probably damaging	Neutral	Damaging
14	59113658	rs1345175290	A	G	gnomAD Exomes	ENST00000335867.4	p.(Thr773Ala)	c.2317A>G	Missense_variant	1	109398	0.000009	0	Disease causing	Benign	Neutral	Damaging
14	59113664	rs1353207207	G	A	gnomAD Genomes	ENST00000335867.4	p.(Asp775Asn)	c.2323G>A	Missense_variant	5	10866	0.00046	0	Disease causing	Probably damaging	Deleterious	Damaging
14	59113668	rs1318002511	C	T	gnomAD Exomes	ENST00000335867.4	p.(Ser776Phe)	c.2327C>T	Missense_variant	1	109388	0.000009	0	Disease causing	Probably damaging	Deleterious	Damaging
14	59113679	rs758513109	G	C	gnomAD Exomes	ENST00000335867.4	p.(Gly780Arg)	c.2338G>C	Missense_variant	1	109376	0.000009	0	Disease causing	Probably damaging	Deleterious	Damaging
14	59113680	rs1376697918	G	A	gnomAD Exomes	ENST00000335867.4	p.(Gly780Glu)	c.2339G>A	Missense_variant	1	109380	0.000009	0	Disease causing	Probably damaging	Deleterious	Damaging
14	59113683	rs1229880024	G	A	gnomAD Exomes	ENST00000335867.4	p.(Gly781Asp)	c.2342G>A	Missense_variant	1	109372	0.000009	0	Disease causing	Probably damaging	Deleterious	Damaging
14	59113704	rs755224769	T	C	gnomAD Exomes	ENST00000335867.4	p.(Val788Ala)	c.2363T>C	Missense_variant	1	109384	0.000009	0	Disease causing	Possibly damaging	Neutral	Tolerated
14	59113710	rs1236009449	C	T	gnomAD Exomes	ENST00000335867.4	p.(Thr790Ile)	c.2369C>T	Missense_variant	1	109386	0.000009	0	Disease causing	Probably damaging	Deleterious	Damaging
14	59113715	rs777697856	C	T	gnomAD Exomes	ENST00000335867.4	p.(Pro792Ser)	c.2374C>T	Missense_variant	5	109374	0.000046	0	Disease causing	Probably damaging	Deleterious	Damaging
14	59113725	rs773828792	C	T	gnomAD Exomes	ENST00000335867.4	p.(Thr795Met)	c.2384C>T	Missense_variant	3	109388	0.000027	0	Disease causing	Probably damaging	Neutral	Damaging
14	59113736	rs765693933	C	G	gnomAD Exomes	ENST00000335867.4	p.(Pro799Ala)	c.2395C>G	Missense_variant	2	109400	0.000018	0	Polymorphism	Benign	Neutral	Tolerated
14	59113740	rs773720154	A	G	gnomAD Exomes,gnomAD Genomes	ENST00000335867.4	p.(Asp800Gly)	c.2399A>G	Missense_variant	5	120250	0.000042	0	Polymorphism	Benign	Neutral	Tolerated
14	59113742	rs1290222310	C	T	gnomAD Exomes	ENST00000335867.4	p.(Leu801Phe)	c.2401C>T	Missense_variant	1	109404	0.000009	0	Disease causing	Probably damaging	Neutral	Damaging
14	59113743	rs1329926585	T	C	gnomAD Exomes	ENST00000335867.4	p.(Leu801Pro)	c.2402T>C	Missense_variant	1	109402	0.000009	0	Disease causing	Probably damaging	Neutral	Tolerated
14	59113748	rs201575789	A	T	gnomAD Exomes	ENST00000335867.4	p.(Asn803Tyr)	c.2407A>T	Missense_variant	1	109408	0.000009	0	Polymorphism	Benign	Neutral	Damaging
14	59113751	rs751688023	C	T	gnomAD Exomes	ENST00000335867.4	p.(His804Tyr)	c.2410C>T	Missense_variant	1	109406	0.000009	0	Polymorphism	Benign	Neutral	Tolerated
14	59113755	rs1232686659	C	T	gnomAD Exomes	ENST00000335867.4	p.(Pro805Leu)	c.2414C>T	Missense_variant	1	109408	0.000009	0	Polymorphism	Benign	Deleterious	Damaging
14	59113757	rs373380984	G	T	gnomAD Exomes	ENST00000335867.4	p.(Ala806Ser)	c.2416G>T	Missense_variant	2	109406	0.000018	0	Polymorphism	Benign	Neutral	Tolerated
14	59113764	rs777591055	C	A	gnomAD Exomes	ENST00000335867.4	p.(Thr808Asn)	c.2423C>A	Missense_variant	1	109408	0.000009	0	Polymorphism	Probably damaging	Neutral	Damaging
14	59113773	rs753821085	A	G	gnomAD Exomes	ENST00000335867.4	p.(Lys811Arg)	c.2432A>G	Missense_variant	1	109408	0.000009	0	Disease causing	Probably damaging	Neutral	Tolerated
14	59113775	rs757154940	A	G	gnomAD Exomes,gnomAD Genomes	ENST00000335867.4	p.(Ile812Val)	c.2434A>G	Missense_variant	6	120280	0.00005	0	Disease causing	Probably damaging	Neutral	Tolerated
14	59113792	rs754303146	C	A	gnomAD Exomes,gnomAD Genomes	ENST00000335867.4	p.(Asn817Lys)	c.2451C>A	Missense_variant	4	120274	0.000033	0	Disease causing	Probably damaging	Neutral	Damaging
14	59113806	rs748483816	T	G	gnomAD Exomes	ENST00000335867.4	p.(Ile822Ser)	c.2465T>G	Missense_variant	1	109396	0.000009	0	Disease causing	Probably damaging	Deleterious	Damaging
14	59113812	rs770244112	G	A	gnomAD Exomes	ENST00000335867.4	p.(Arg824His)	c.2471G>A	Missense_variant	1	109394	0.000009	0	Disease causing	Probably damaging	Deleterious	Damaging
14	59113817	rs369586925	C	G	gnomAD Exomes	ENST00000335867.4	p.(Arg826Gly)	c.2476C>G	Missense_variant	1	109386	0.000009	0	Disease causing	Probably damaging	Deleterious	Damaging
14	59113820	rs923589046	T	C	gnomAD Genomes	ENST00000335867.4	p.(Ser827Pro)	c.2479T>C	Missense_variant	1	10844	0.000092	0	Disease causing	Probably damaging	Neutral	Tolerated
14	59113839	rs1244494068	TGAC	T	gnomAD Exomes	ENST00000335867.4	p.(Thr835del)	c.2503_2505delACG	Inframe_deletion	1	109348	0.000009	0	Disease causing	NA	Deleterious	NA
	Very rare (MAF ≤0.0005) non-silent variants in DACT1						Very rare (MAF ≤0.0005) non-silent variants in DACT1						Abbreviations: MAF, minor allele frequency; NA, not available.
	located outside of the DVL2 interaction region						located inside of the DVL2 interaction region
	Variants:	77 (21.7%)					Variants	278 (78.3%)
	Carriers:	173 (17.2%)					Carriers:	833 (82.8%)
	Variants/kb:	82.8					Variants/kb:	176.2
